# Supplementary material for: Chitinase 3-like-1 Expression in the Microenvironment Is Associated with Neutrophil Infiltration in Bladder Cancer
Source: Int J Mol Sci. 2023 Nov 5;24(21):15990. doi: 10.3390/ijms242115990 (PMC10648396; doi:10.3390/ijms242115990)
Supplement: Supplementary file 1 [file ijms-24-15990-s001.zip]

Archive with 8 entries (7 files):
- ijms-2656343-supplementary/
- ijms-2656343-supplementary/Supplementary Fig. S1.tif
- ijms-2656343-supplementary/Supplementary Fig. S2.tif
- ijms-2656343-supplementary/Supplementary Fig. S3-1.tif
- ijms-2656343-supplementary/Supplementary Fig. S3-2.tif
- ijms-2656343-supplementary/Supplementary Fig. S3-3.tif
- ijms-2656343-supplementary/Supplementary Fig. S4.tif
- ijms-2656343-supplementary/Supplementary Fig. S5.tif
